# Supplementary material for: Burnout Syndrome among Pediatric Nephrologists—Report on Its Prevalence, Severity, and Predisposing Factors
Source: Medicina (Kaunas). 2022 Mar 18;58(3):446. doi: 10.3390/medicina58030446 (PMC8950474; doi:10.3390/medicina58030446)
Supplement: Supplementary file 1 [file medicina-58-00446-s001.zip]

Archive with 2 entries (2 files):
- Pawlowicz-Szlarska et al. Suppl. File 1. The study survey..pdf
- Pawlowicz-Szlarska et al. Suppl. File 2. The study dataset..xlsx
