# Supplementary material for: Burnout Syndrome among Pediatric Nephrologists—Report on Its Prevalence, Severity, and Predisposing Factors
Source: Medicina (Kaunas). 2022 Mar 18;58(3):446. doi: 10.3390/medicina58030446 (PMC8950474; doi:10.3390/medicina58030446)
Supplement: Supplementary file 1 [file medicina-58-00446-s001.zip › Pawlowicz-Szlarska et al. Suppl. File 2. The study dataset..xlsx]

## Sheet: Arkusz1
ID	MBI1	MBI2	MBI3	MBI4	MBI5	MBI6	MBI7	MBI8	MBI9	Self-reported burnout	Remedy program participation	Would like to take part?	What type of program?	This program should be:	Selff-applied remedies	doing sports	meetings with family/friends	listening to music	sleeping	isolating	going to cinema	other	which?	too many bureaucratic tasks	spending too much time at work	lack of respect from administrators/employers/staff/colleagues	lack of respect from patients	work overload leading to rush	increasing computerization of practice	insufficient compensation	other, please specify	Gender	Age	Time of professional experience	Workhours/week	Holiday leave
1	5	3	3	4	2	5	0	0	5	3	2	1	1	2	2		1							1				1				1	2	10	5	1
2	5	1	2	1	3	4	2	1	4	3	2	1	1	2	2							1	urlop macierzyński spowodował, że odpoczęłam psychicznie od rutyny trwającej 10 lat		1			1				1	2	14	3	1
3	5	1	1	2	0	5	3	0	5	3	2	2			1									1			1	1				1	2	10	4	1
4	6	0	0	1	0	3	1	0	3	3	2	2			2	1			1		1			1				1				1	3	24	2	2
5	5	3	4	6	3	2	4	2	3	3	2	2								1		1	niemedyczne zainteresowania, wycieczki	1	1			1				1	3	30	4	2
6	5	5	5	6	4	6	5	5	4	2	2	1	2	2	2	1								1	1			1				1	3	25	2	1
7	5	0	1	1	2	5	2	0	5	3	2	1	2	2	2	1	1	1	1		1			1			1	1				2	1	1.5	3	2
8	5	1	4	2	1	5	0	0	5	3	2	2			1									1				1		1		1	2	12	3	1
9	5	1	3	2	1	5	1	0	6	3	2	2			2	1	1							1				1				1	2	8	2	2
10	6	5	4	3	2	6	2	1	3	2	2	2			2					1		1	dużo czytam	1		1		1				2	3	40	2	2
11	5	6	5	5	5	4	5	0	3	2	2	2			2		1		1					1			1	1				1	1	2	3	1
12	6	0	2	0	0	6	5	0	6	3	2	2			1									1	1			1				1	1	1	3	2
13	6	2	2	2	0	6	1	0	5	3	2	1	1	2	2	1	1				1	1	zmniejszam czas pracy	1		1		1		1	bark szacunku i zrozumienia ze strony władz szpitala i uczelni	1	2	20	3	1
14	5	3	5	3	0	1	5	0	3	3	2	1	1	2	2	1	1	1				1	Wyjeżdżam na wakacje, chodzę na koncerty	1			1	1				1	2	7	3	1
15	6	0	3	4	0	6	0	0	5	3	2	1	1	1		1	1	1						1	1		1	1	1			1	2	24	4	2
16	6	0	1	1	0	6	1	0	6	4	2	2			2	1	1	1						1		1				1		1	2	16	3	1
17	5	1	3	6	1	5	1	1	5	3	2	2			1									1		1			1			1	2	20	4	1
18	5	3	4	3	5	5	5	2	3	2	2	2			2		1				1	1	mniej pracuje	1	1			1				1	2	4	3	1
19	6	0	4	4	3	0	4	0	1	3	2	2			2	1	1							1	1		1	1	1	1		1	3	30	4	2
20	6	1	0	2	0	6	0	1	2	4	2	2			1									1				1		1		1	3	39	2	2
21	6	0	5	3	1	1	1	0	3	2	2	2			2		1	1	1		1				1		1	1				1	2	8	2	2
22	6	2	2	1	0	5	2	0	5	3	2	2			1									1			1	1				1	2		2	2
23	6	1	0	1	0	6	0	0	6	3	2	1	1	1	2	1	1		1						1		1	1				2	2	7	2	1
24	6	1	3	3	1	6	1	0	5	4	2	1	2	2	2	1	1	1						1	1			1				1	3	30	4	2
25	5	5	5	4	5	5	3	3	5	3	2	1	1	2	2
26	5	4	3	3	3	5	2	2	5	2	2	2			2		1	1	1					1				1		1		1	1	2	2	1
27	5	4	5	5	4	4	5	4	5	1	1				2	1	1		1					1		1	1					1	1	3	5	2
28	5	0	5	5	3	4	3	1	5	2	2	1	2	1	2	1	1	1						1				1		1		1	2	4	3	2
29	5	3	5	6	3	5	6	0	3	2	2	2			1									1		1		1				1	2	5	3	2
30	6	0	4	5	0	5	2	0	5	2	2	2			2
31	6	0	1	2	6	5	5	5	5	4	2	2			1									1						1	Podatki	2	2	15	2	1
32	4	5	4	4	5	2	4	4	3	2	2	1	2	2	1									1		1		1				2	3	34	2	1
33	5	5	6	6	5	2	5	4	3	1	2	1	2	2	1									1	1			1				1	2	6	3	1
34	6	0	5	5	2	6	6	2	5	2	2	1	1	2	2		1		1		1			1	1			1				1	2	11	3	1
35	5	0	2	0	1	6	0	1	6	4	2	2			1									1				1			Brak dostępu do najnowocześniejszego leczenia ze względów ekonomicznych	1	3	31	3	1
36	6	1	0	1	0	6	1	0	6	4	2	2			2		1				1			1				1		1		1	2	21	4	1
37	5	2	4	3	3	5	5	0	6	3	2	1	2	1	2	1	1		1						1		1	1				1	2	20	2	2
38	6	0	1	2	0	6	1	0	6	4	2	2			1									1				1				1	3	37	2	2
39		4	2	3	1	4	4	1	5	2	2	1	1		2	1	1		1					1	1			1				1	3	32	1	1
40	5	0	1	1	1	6	1	0	6	4	2	2			1									1	1	1	1	1	1	1		1	1	1	2	2
41	6	0	2	3	0	6	3	0	5	3	2	2			1									1	1			1				1	3	40	2	1
42	5	0	5	5	0	5	5	0	6	4	2	2			1									1				1				2	2	13	5	1
43	6	5	6	6	6	4	6	0	4	1	2	2			2							1	Zrezygnowałam z nefrologii dziecięcej	1		1	1	1		1		1	1	5	1	2
44	5	3	5	6	3	4	4	2	3	2	2	2			2				1					1	1	1		1		1		1	2	21	3	1
45	6	0	1	3	0	6	1	0	6	3	2	1	2	2	2	1				1			podróże	1			1	1				1	3	35	5	1
46	6	1	3	6	0	3	0	0	2	3	2	2			1									1				1				1	3	25	2	2
47	6	5	1	3	5	6	1	0	5	4	2	2			2
48	5	3	5	5	3	0	5	0	0	2	2	1	2	2	1									1	1		1					1	2	6	2	2
49	5	3	3	5	4	5	3	2	4	4	2	2			1									1				1				2	2	14	2	1
50	6	2	5	5	5	5	3	1	4	2	2	2			2		1					1	Nauka języków obcych, podróże	1			1	1				1	2	6	3	2
51	6	0	0	0	0	4	0	0	6	4	2	2			1											1						1	3	30	5	2
52	6	3	1	1	1	5	0	0	6	3	2	2			2	1					1	1	ide do teatru, czytam ksiązki	1	1		1			1		1	2	12	2	2
53	6	3	1	1	1	6	1	0	5	3	2	2			2							1	czytam i rozmyślam	1		1		1				2	3	39	3	2
54	5	4	5	6	4	5	5	2	2	2	2	1	1	2	1									1	1			1				1	2	10	3	2
55	6	0	2	2	0	1	1	0	1	3	2	2			2	1	1	1						1	1			1				2	3	28	2	1
56	6	0	1	1	0	6	1	0	5	3	2	2			1									1				1		1		1	3	30	5	2
57	4	0	3	3	0	5	0	5	6	3	2	2			1									1			1					1	3	35	1	1
58	5	1	5	2	1	5	5	1	5	2	2	1	2	2	1									1			1	1		1		2	3	37	3	1
59	5	4	5	6	5	1	4	0	5	2	2	2			1										1	1	1					1	1	4	2	2
60	6	3	2	1	4	3	2	1	5	3	2	2			2	1	1							1	1	1	1	1		1		1	3	25	4	2
61	6	5	3	1	2	3	5	1	4	3	2	1	1	2	1									1	1			1				2	2	25	3	1
62	5	2	6	5	4	2	3	1	3	1	2	1	2	1	1										1		1	1				1	2	10	3	2
63	6	0	1	2	0	6	3	0	6	4	2	1	1	2	1									1	1		1	1				1	2	10	3	1
64	5	1	4	5	0	0	0	0	5	2	2	2			2		1					1	czytam, marzę ,zwiedzam świat	1			1		1			1	3	37	2	1
65	6	1	3	3	2	5	1	1	5	3	2	2			2		1		1					1	1				1			1	2	3	4	1
66	6	0	2	2	1	3	2	0	4	3	2	2			1									1				1				1	4		3	2
67	6	0	1	0	0	4	1	1	5	3	2	2			1									1				1				2	3	25	2	1
68	5	5	4	3	3	5	2	0	5	3	2	1	1	2	2	1	1					1	staram sie mniej pracowac		1					1		2	2	19	2	1
69	5	4	6	6	6	5	6	2	4	1	2	2			2		1	1			1				1	1		1				1	2	13	5	2
70	6	5	4	5	4	6	1	2	4	3	2	1	1	1	1									1	1			1				1	2	23	3
71	6	1	5	5	5	5	5	2	5	2	2	1	2	1	1									1				1		1		1	2	17	2	1
72	6	5	6	6	5	6	6	1	2	1	2	1	1	1	1									1				1		1		1	2	20	4	2
73	1	1	3	5	1	3	2	0	3	4	2	1	1	2	1									1				1				1	2	9	4	2
74	5	2	2	2	2	5	1	1	5	3	2	2			1									1	1			1				1	2	1	2	2
75	6	3	3	2	1	5	3	0	6	3	2	2			2		1	1	1	1	1			1			1	1				1	3	35	2	1
76	5	3	5	3	2	5	6	1	3	2	2	2			2	1	1	1				1	dużo czytam	1			1	1			powtarzalność, "rytualizacja" pracy	2	3	37	2	1
77	4	5	3	2	5	3	5	4	3	2	2	1	2	1	2	1	1		1					1	1			1				1	3	27	3	1
78	6	1	6	6	0	3	6	0	5	2	2	1	2	2	1									1				1				1	2	10	3	1
79	5	3	3	4	0	5	2	0	5	3	2	2			2	1	1					1	rysuję, maluję, spaceruję		1	1		1				1	2	6	3	1
80	6	2	3	2	2	4	2	1	2	3	2	1	1	2	2	1	1		1						1	1		1				1	2	10	2	1
81	6	3	3	2	2	6	4	0	6	3	2	2			2	1				1				1				1				2	2	15	3	2
82	4	4	5	5	4	4	5	1	5	2	2	1	2	1	2	1	1	1						1	1	1	1	1		1		1	2	6	2	1
83	6	0	0	0	0	6	0	0	6	4	2	2			1									1	1	1						2	2	6	4	1
84	5	5	5	6	5	6	0	5	6	3	2	1	2	2	1									1		1		1		1		1	1	2	4	2
85	6	1	1	1	0	5	0	0	5	4	2	2			1									1		1		1				2	2	21	3	1
86	6	3	4	3	3	5	2	2	6	3	2	1	1	2	1									1		1		1				1	2	12	1	1
87	6	0	1	0	0	5	1	0		4	2	2			1									1		1					niedostosowanie systemu komputeryzacji do potrzeb medycznych; przerzucenie wpisywania informacji ekonomiczno-prawnych na personel lekarski	1	3	40	5	1
88	5	5	5	5	5	5	5	5	5	2	2	2			1																	2	2	18	3	1
89	5	4	4	4	4	4	4	4	4	2	2	1	2	2	2																	1	2	10	1	1
90	6	5	5	5	5	5	5	5	5	3	2	1	2	2	1																	1	3	32	5	1
91	6	3	3	2	2	6	4	0	6	2	2	1	2	2	2	1			1	1				1				1				2	2	16	4	2
92	4	4	5	5	4	4	5	1	5	3	2	1	2	1	2									1	1	1	1			1		1	2	9	3	1
93	6	0	0	0	0	6	0	0	6	4	2		1	2	1		1		1	1				1	1							2	2	7	1	1
94	5	5	5	6	5	6	0	5	6	4	2	2			1									1		1		1		1		1	1	3	4	2
95	6	1	1	1	0	5	0	0	5	3	2	2			1	1								1				1				2	2	20	3	1
96	6	3	4	3	3	5	2	2	6	2	2	1	1	1	2		1	1	1							1		1				1	2	10	1	1
97	5	4	4	4	4	4	4	4	4	3	2	1	2	2	2	1	1	1	1	1	1			1		1						1	3	35	4	2
Supplementary File 2. The study dataset.
Article title: Burnout syndrome among pediatric nephrologists – report on its prevalence, severity, and predisposing factors
Journal name: Pediatric Nephrology
Author names: Ewa Pawłowicz-Szlarska, Piotr Skrzypczyk, Małgorzata Stańczyk, Małgorzata Pańczyk-Tomaszewska, Michał Nowicki
Corresponding author:
Prof. Michał Nowicki, MD, PhD
Department of Nephrology, Hypertension and Transplantation
Medical University of Lodz
e-mail: michal.nowicki@umed.lodz.pl
